# Supplementary material for: Tracking the evolution of the SARS-CoV-2 Delta variant of concern: analysis of genetic diversity and selection across the whole viral genome
Source: Front Microbiol. 2023 Aug 8;14:1222301. doi: 10.3389/fmicb.2023.1222301 (PMC10443222; doi:10.3389/fmicb.2023.1222301)
Supplement: Supplementary file 2 [file Data_Sheet_1.XLSX]

## Sheet: Sheet1
Group	Genome region	Gene position (nucleotide)	Gene position (amino acid)	Full genome position (nucleotide)	Mutation occurance count	Percentage of group affected (occurance / 579)	Original nucleotide (in reference genome)	Mutated nucleotide	Codon change	Amino acid change	Mutation type	FUBAR positive or negative selection	Notes
A	ORF1a	48	16	341	104	17.962	C	U	CUC-CUU	L-L	Synonymous	Negative
A	ORF1a	341	114	634	6	1.03627	U	C	AUA-ACA	I-T	Non-synonymous
A	ORF1a	619	207	912	6	1.03627	C	U	CGU-UGU	R-C	Non-synonymous
A	ORF1a	1016	339	1309	21	3.62694	C	U	GCC-GUC	A-V	Non-synonymous
A	ORF1a	1132	378	1425	6	1.03627	G	A	GUA-AUA	V-I	Non-synonymous
A	ORF1a	1555	519	1848	15	2.59067	G	A	GGU-AGU	G-S	Non-synonymous	Positive
A	ORF1a	1682	561	1975	8	1.38169	U	C	GUU-GCU	V-A	Non-synonymous
A	ORF1a	1878	626	2171	11	1.89983	C	U	CCC-CCU	P-P	Synonymous	Negative
A	ORF1a	2571	857	2864	37	6.39033	C	U	UGC-UGU	C-C	Synonymous
A	ORF1a	2772	924	3065	438	75.6477	C	U	UUC-UUU	F-F	Synonymous	Negative
A	ORF1a	3369	1123	3662	43	7.4266	C	U	AAC-AAU	N-N	Synonymous	Negative
A	ORF1a	3477	1159	3770	7	1.20898	A	G	AUA-AUG	I-M	Non-synonymous
A	ORF1a	3819	1273	4112	13	2.24525	C	U	GAC-GAU	D-D	Synonymous	Negative
A	ORF1a	4089	1363	4382	18	3.10881	G	A	GAG-GAA	E-E	Synonymous
A	ORF1a	4107	1369	4400	11	1.89983	A	G	GGA-GGG	G-G	Synonymous
A	ORF1a	4601	1534	4894	6	1.03627	G	U	AGU-AUU	S-I	Non-synonymous
A	ORF1a	4790	1597	5083	7	1.20898	C	U	ACU-AUU	T-I	Non-synonymous
A	ORF1a	5435	1812	5728	94	16.2349	C	A	GCU-GAU	A-D	Non-synonymous	Positive
A	ORF1a	6045	2015	6338	18	3.10881	C	A	AGC-AGA	S-R	Non-synonymous
A	ORF1a	6047	2016	6340	102	17.6166	C	A	ACA-AAA	T-K	Non-synonymous
A	ORF1a	6308	2103	6601	19	3.28152	C	U	UCU-UUU	S-F	Non-synonymous
A	ORF1a	7680	2560	7973	7	1.20898	C	U	UAC-UAU	Y-Y	Synonymous	Negative
A	ORF1a	8388	2796	8681	6	1.03627	G	U	AUG-AUU	M-I	Non-synonymous
A	ORF1a	8517	2839	8810	27	4.66321	C	U	AGC-AGU	S-S	Synonymous	Negative
A	ORF1a	8652	2884	8945	22	3.79965	C	U	UUC-UUU	F-F	Synonymous	Negative
A	ORF1a	9124	3042	9417	10	1.72712	G	A	GAC-AAC	D-N	Non-synonymous
A	ORF1a	9173	3058	9466	7	1.20898	C	U	ACA-AUA	T-I	Non-synonymous
A	ORF1a	9428	3143	9721	17	2.9361	C	U	GCU-GUU	A-V	Non-synonymous
A	ORF1a	9873	3291	10166	6	1.03627	C	U	AAC-AAU	N-N	Synonymous
A	ORF1a	10437	3479	10730	6	1.03627	C	U	GAC-GAU	D-D	Synonymous
A	ORF1a	10550	3517	10843	6	1.03627	C	U	UCU-UUU	S-F	Non-synonymous
A	ORF1a	10821	3607	11114	115	19.8618	G	U	UUG-UUU	L-F	Non-synonymous	Positive
A	ORF1a	10938	3646	11231	10	1.72712	C	U	GCC-GCU	A-A	Synonymous
A	ORF1a	11905	3969	12198	6	1.03627	G	A	GUU-AUU	V-I	Non-synonymous
A	ORF1a	12177	4059	12470	12	2.07254	C	U	CCC-CCU	P-P	Synonymous	Negative
A	ORF1a	12354	4118	12647	8	1.38169	C	U	GAC-GAU	D-D	Synonymous
A	ORF1b	118	40	13616	6	1.03627	C	U	CUA-UUA	L-L	Synonymous
A	ORF1b	263	88	13761	114	19.6891	C	U	GCU-GUU	A-V	Non-synonymous	Positive
A	ORF1b	941	314	14439	429	74.0933	C	U	CCU-CUU	P-L	Non-synonymous	Positive
A	ORF1b	958	320	14456	6	1.03627	C	A	CUA-AUA	L-I	Non-synonymous
A	ORF1b	1206	402	14704	6	1.03627	A	G	AAA-AAG	K-K	Synonymous
A	ORF1b	1857	619	15355	42	7.25389	C	U	AAC-AAU	N-N	Synonymous	Negative
A	ORF1b	1984	662	15482	12	2.07254	G	A	GGU-AGU	G-S	Non-synonymous
A	ORF1b	2550	850	16048	10	1.72712	C	U	UUC-UUU	F-F	Synonymous
A	ORF1b	2611	871	16109	12	2.07254	G	A	GUC-AUC	V-I	Non-synonymous
A	ORF1b	3159	1053	16657	18	3.10881	C	U	CUC-CUU	L-L	Synonymous	Negative
A	ORF1b	3478	1160	16976	7	1.20898	G	A	GCA-ACA	A-T	Non-synonymous
A	ORF1b	5410	1804	18908	92	15.8895	C	U	CUA-UUA	L-L	Synonymous	Negative
A	ORF1b	5606	1869	19104	6	1.03627	A	G	GAU-GGU	D-G	Non-synonymous
A	ORF1b	5619	1873	19117	6	1.03627	G	U	AAG-AAU	K-N	Non-synonymous
A	ORF1b	6057	2019	19555	20	3.45423	C	U	CUC-CUU	L-L	Synonymous	Negative
A	ORF1b	7242	2414	20740	6	1.03627	G	U	AUG-AUU	M-I	Non-synonymous	Positive
A	ORF1b	8083	2695	21581	9	1.5544	A	C	AAC-CUC	N-L	Non-synonymous	Positive	21581 C typically seen with 21582 U
A	ORF1b	8084	2695	21582	8	1.38169	A	U	AAC-CUC	N-L	Non-synonymous	Positive	21581 C typically seen with 21582 U
A	S	13	5	21606	6	1.03627	C	U	CUU-UUU	L-F	Non-synonymous
A	S	162	54	21755	6	1.03627	G	U	UUG-UUU	L-F	Non-synonymous
A	S	230	77	21823	6	1.03627	A	U	AAG-AUG	K-M	Non-synonymous
A	S	233	78	21826	9	1.5544	G	U	AGG-AUG	R-M	Non-synonymous
A	S	781	261	22374	8	1.38169	G	A	GGU-AGU	G-S	Non-synonymous
A	S	882	294	22475	53	9.15371	C	U	GAC-GAU	D-D	Synonymous	Negative
A	S	906	302	22499	30	5.18135	G	U	ACG-ACU	T-T	Synonymous	Negative
A	S	1558	520	23151	8	1.38169	G	U	GCA-UCA	A-S	Non-synonymous
A	S	1749	583	23342	8	1.38169	G	U	GAG-GAU	E-D	Non-synonymous	Positive
A	S	1841	614	23434	434	74.9568	A	G	GAU-GGU	D-G	Non-synonymous
A	S	2031	677	23624	6	1.03627	G	U	CAG-CAU	Q-H	Non-synonymous
A	S	2073	691	23666	6	1.03627	C	U	UCC-UCU	S-S	Synonymous	Negative
A	S	2388	796	23981	94	16.2349	C	U	UAC-UAU	Y-Y	Synonymous	Negative
A	S	3469	1157	25062	6	1.03627	C	U	UUC-UUU	F-F	Synonymous		New positions to match with FUBAR selection sites (-4 for 4nt frameshift insertion at Group A S gene nucleotides 2675-2678); new nt = 3465, new aa = 1155
A	S	3777	1259	25370	10	1.72712	G	U	GGA-GUA	G-V	Non-synonymous		New positions to match with FUBAR selection sites (-4 for 4nt frameshift insertion at Group A S gene nucleotides 2675-2678); new nt = 3773, new aa = 1258
A	S	3844	1282	25437	6	1.03627	A	C	ACA-ACC	T-T	Synonymous	Negative	New positions to match with FUBAR selection sites (-4 for 4nt frameshift insertion at Group A S gene nucleotides 2675-2678); new nt = 3840, new aa = 1280
A	ORF3a	136	46	25584	19	3.28152	C	U	CUU-UUU	L-F	Non-synonymous
A	ORF3a	154	52	25602	6	1.03627	C	A	CUU-AUU	L-I	Non-synonymous
A	ORF3a	171	57	25619	93	16.0622	G	U	CAG-CAU	Q-H	Non-synonymous	Positive
A	E	107	36	26407	8	1.38169	C	Gap	GCG-G--	A-	Deletion		Deletion 26407-26410 found in same genomes, with additional deletions and ambiguous nucleotides flanking on different sides in different genomes. Only 4 core deletions reported here pass the >1% group threshold.
A	E	108	36	26408	8	1.38169	G	Gap	GCG-G--	A-	Deletion		Deletion 26407-26410 found in same genomes, with additional deletions and ambiguous nucleotides flanking on different sides in different genomes. Only 4 core deletions reported here pass the >1% group threshold.
A	E	109	37	26409	7	1.20898	C	Gap	CUU---U	L-	Deletion		Deletion 26407-26410 found in same genomes, with additional deletions and ambiguous nucleotides flanking on different sides in different genomes. Only 4 core deletions reported here pass the >1% group threshold.
A	E	110	37	26410	7	1.20898	U	Gap	CUU---U	L-	Deletion		Deletion 26407-26410 found in same genomes, with additional deletions and ambiguous nucleotides flanking on different sides in different genomes. Only 4 core deletions reported here pass the >1% group threshold.
A	E	203	68	26503	7	1.20898	C	U	UCU-UUU	S-F	Non-synonymous
A	M	208	70	26786	6	1.03627	G	U	GUU-UUU	V-F	Non-synonymous
A	M	213	71	26791	92	15.8895	C	U	UAC-UAU	Y-Y	Synonymous
A	ORF6	183	61	27440	9	1.5544	U	C	GAU-GAC	D-D	Synonymous		Codon at 27440 is sometimes affected by additional 1st and 2nd position mutation creating CUC (3/9 occurences), but majority (6/9 occurences) are only a 3rd position U-C SNV. CUC causes D-L non-synonymous mutation)
A	ORF7a	310	104	27759	6	1.03627	G	U	GUU-UUU	V-F	Non-synonymous
A	ORF8	251	84	28200	30	5.18135	U	C	UUA-UCA	L-S	Non-synonymous
A	ORF8	328	110	28277	11	1.89983	G	U	GAG-UAG	E-stop	Non-synonymous		Creates stop codon
A	N	27	9	28356	6	1.03627	G	U	CAG-CAU	Q-H	Non-synonymous
A	N	38	13	28367	103	17.7893	C	U	CCC-CUC	P-L	Non-synonymous	Positive
A	N	53	18	28382	10	1.72712	G	U	GGU-GUU	G-V	Non-synonymous
A	N	415	139	28744	7	1.20898	U	C	UUG-CUG	L-L	Synonymous	Negative
A	N	581	194	28910	56	9.67185	C	U	UCA-UUA	S-L	Non-synonymous
A	N	595	199	28924	6	1.03627	C	U	CCA-UCA	P-S	Non-synonymous
A	N	605	202	28934	30	5.18135	G	A	AGU-AAU	S-N	Non-synonymous	Positive
A	N	608	203	28937	158	27.2884	G	A	AGG-AAA	R-K	Non-synonymous		28937 C always seen in combination with 28944 A and 28955 C to form codons AAA, CGA
A	N	609	203	28938	158	27.2884	G	A	AGG-AAA	R-K	Non-synonymous		28937 C always seen in combination with 28944 A and 28955 C to form codons AAA, CGA
A	N	610	204	28939	158	27.2884	G	C	GGA-CGA	G-R	Non-synonymous		28937 C always seen in combination with 28944 A and 28955 C to form codons AAA, CGA
A	N	804	268	29133	6	1.03627	C	U	UAC-UAU	Y-Y	Synonymous
A	N	1201	401	29530	9	1.5544	G	U	GAU-UAU	D-Y	Non-synonymous	Positive
