# Supplementary material for: Tracking the evolution of the SARS-CoV-2 Delta variant of concern: analysis of genetic diversity and selection across the whole viral genome
Source: Front Microbiol. 2023 Aug 8;14:1222301. doi: 10.3389/fmicb.2023.1222301 (PMC10443222; doi:10.3389/fmicb.2023.1222301)
Supplement: Supplementary file 3 [file Data_Sheet_2.XLSX]

## Sheet: Sheet1
Genome region	Gene position (amino acid)	Positive or negative selection	Mutation at this amino acid position in >1% of the group
ORF1a	519	Positive	Yes
ORF1a	930	Positive	No
ORF1a	1812	Positive	Yes
ORF1a	1939	Positive	No
ORF1a	2586	Positive	No
ORF1a	2994	Positive	No
ORF1a	3405	Positive	No
ORF1a	3607	Positive	Yes
ORF1a	16	Negative	Yes
ORF1a	188	Negative	No
ORF1a	411	Negative	No
ORF1a	626	Negative	Yes
ORF1a	924	Negative	Yes
ORF1a	1123	Negative	Yes
ORF1a	1273	Negative	Yes
ORF1a	1393	Negative	No
ORF1a	1873	Negative	No
ORF1a	2560	Negative	Yes
ORF1a	2587	Negative	No
ORF1a	2839	Negative	Yes
ORF1a	2884	Negative	Yes
ORF1a	3062	Negative	No
ORF1a	3770	Negative	No
ORF1a	4059	Negative	Yes
ORF1b	88	Positive	Yes
ORF1b	109	Positive	No
ORF1b	314	Positive	Yes
ORF1b	839	Positive	No
ORF1b	1129	Positive	No
ORF1b	1638	Positive	No
ORF1b	2324	Positive	No
ORF1b	2414	Positive	Yes
ORF1b	2508	Positive	No
ORF1b	2695	Positive	Yes
ORF1b	619	Negative	Yes
ORF1b	1053	Negative	Yes
ORF1b	1140	Negative	No
ORF1b	1804	Negative	Yes
ORF1b	2019	Negative	Yes
S	5	Positive	No
S	391	Positive	No
S	583	Positive	Yes
S	706	Positive	No
S	11	Negative	No
S	132	Negative	No
S	238	Negative	No
S	294	Negative	Yes
S	299	Negative	No
S	302	Negative	Yes
S	310	Negative	No
S	372	Negative	No
S	691	Negative	Yes
S	796	Negative	Yes
S	1280	Negative	Yes
ORF3a	57	Positive	Yes
ORF3a	155	Positive	No
M	66	Negative	No
M	143	Negative	No
ORF7a	79	Positive	No
ORF8	62	Positive	No
ORF8	121	Positive	No
N	13	Positive	Yes
N	185	Positive	No
N	202	Positive	Yes
N	209	Positive	No
N	348	Positive	No
N	401	Positive	Yes
N	39	Negative	No
N	139	Negative	Yes
N	305	Negative	No
N	406	Negative	No
