# Supplementary material for: Tracking the evolution of the SARS-CoV-2 Delta variant of concern: analysis of genetic diversity and selection across the whole viral genome
Source: Front Microbiol. 2023 Aug 8;14:1222301. doi: 10.3389/fmicb.2023.1222301 (PMC10443222; doi:10.3389/fmicb.2023.1222301)
Supplement: Supplementary file 4 [file Data_Sheet_3.XLSX]

## Sheet: Sheet1
Group	Genome region	Gene position (nucleotide)	Gene position (amino acid)	Full genome position (nucleotide)	Mutation occurance count	Percentage of group affected (occurance / 554)	Original nucleotide (in reference genome)	Mutated nucleotide	Codon change	Amino acid change	Mutation type	FUBAR positive or negative selection	Notes
B	ORF1a	48	16	313	172	31.0469	C	U	CUC-CUU	L-L	Synonymous	Negative
B	ORF1a	111	37	376	14	2.52708	G	A	GAG-GAA	E-E	Synonymous
B	ORF1a	222	74	487	11	1.98556	G	U	UCG-UCU	S-S	Synonymous	Negative
B	ORF1a	794	265	1059	8	1.44404	C	U	ACC-AUC	T-I	Non-synonymous
B	ORF1a	829	277	1094	22	3.97112	U	C	UUA-CUA	L-L	Synonymous
B	ORF1a	953	318	1218	7	1.26354	C	U	UCA-UUA	S-L	Non-synonymous
B	ORF1a	1176	392	1441	10	1.80505	C	U	GGC-GGU	G-G	Synonymous
B	ORF1a	1682	561	1947	55	9.9278	U	C	GUU-GCU	V-A	Non-synonymous	Positive
B	ORF1a	2060	687	2325	23	4.15162	C	U	GCU-GUU	A-V	Non-synonymous
B	ORF1a	2571	857	2836	7	1.26354	C	U	UGC-UGU	C-C	Synonymous
B	ORF1a	2772	924	3037	538	97.1119	C	U	UUC-UUU	F-F	Synonymous	Negative
B	ORF1a	3002	1001	3267	52	9.38628	C	U	ACU-AUU	T-I	Non-synonymous
B	ORF1a	3146	1049	3411	10	1.80505	C	U	GCU-GUU	A-V	Non-synonymous
B	ORF1a	3369	1123	3634	36	6.49819	C	U	AAC-AAU	N-N	Synonymous	Negative
B	ORF1a	3509	1170	3774	12	2.16606	G	A	CGC-CAC	R-H	Non-synonymous
B	ORF1a	3606	1202	3871	6	1.08303	G	U	AAG-AAU	K-N	Non-synonymous
B	ORF1a	3756	1252	4021	7	1.26354	C	U	AAC-AAU	N-N	Synonymous
B	ORF1a	3819	1273	4084	6	1.08303	C	U	GAC-GAU	D-D	Synonymous	Negative
B	ORF1a	4089	1363	4354	92	16.6065	G	A	GAG-GAA	E-E	Synonymous
B	ORF1a	4107	1369	4372	50	9.02527	A	G	GGA-GGG	G-G	Synonymous
B	ORF1a	4278	1426	4543	6	1.08303	C	U	ACC-ACU	T-T	Synonymous	Negative
B	ORF1a	5407	1803	5672	10	1.80505	C	U	CCU-UCU	P-S	Non-synonymous
B	ORF1a	5435	1812	5700	170	30.6859	C	A	GCU-GAU	A-D	Non-synonymous
B	ORF1a	5619	1873	5884	11	1.98556	C	U	UAC-UAU	Y-Y	Synonymous
B	ORF1a	5761	1921	6026	9	1.62455	C	U	CCA-UCA	P-S	Non-synonymous	Positive
B	ORF1a	6045	2015	6310	43	7.76173	C	U	AGC-AGU	S-S	Synonymous
B	ORF1a	6273	2091	6538	7	1.26354	C	U	GGC-GGU	G-G	Synonymous
B	ORF1a	6308	2103	6573	92	16.6065	C	U	UCU-UUU	S-F	Non-synonymous
B	ORF1a	6428	2143	6693	7	1.26354	A	G	AAG-AGG	K-R	Non-synonymous
B	ORF1a	7492	2498	7757	10	1.80505	A	C	AAU-CAU	N-H	Non-synonymous	Positive
B	ORF1a	7579	2527	7844	7	1.26354	C	U	CUG-UUG	L-L	Synonymous	Negative
B	ORF1a	7809	2603	8074	22	3.97112	C	U	AAC-AAU	N-N	Synonymous
B	ORF1a	8106	2702	8371	6	1.08303	G	U	CAG-CAU	Q-H	Non-synonymous
B	ORF1a	8652	2884	8917	51	9.20578	C	U	UUC-UUU	F-F	Synonymous
B	ORF1a	9124	3042	9389	23	4.15162	G	A	GAC-AAC	D-N	Non-synonymous	Positive
B	ORF1a	9428	3143	9693	75	13.5379	C	U	GCU-GUU	A-V	Non-synonymous
B	ORF1a	9764	3255	10029	8	1.44404	C	U	ACC-AUC	T-I	Non-synonymous	Positive
B	ORF1a	9786	3262	10051	16	2.88809	G	A	UUG-UUA	L-L	Synonymous
B	ORF1a	10058	3353	10323	10	1.80505	A	G	AAG-AGG	K-R	Non-synonymous	Positive
B	ORF1a	10221	3407	10486	9	1.62455	A	G	UCA-UCG	S-S	Synonymous	Negative
B	ORF1a	10550	3517	10815	20	3.61011	C	U	UCU-UUU	S-F	Non-synonymous
B	ORF1a	10765	3589	11030	10	1.80505	A	G	ACU-GCU	T-A	Non-synonymous
B	ORF1a	10818	3606	11083	21	3.79061	G	U	UUG-UUU	L-F	Non-synonymous	Positive
B	ORF1a	11152	3718	11417	15	2.70758	G	U	GUU-UUU	V-F	Non-synonymous	Positive
B	ORF1a	11190	3730	11455	6	1.08303	C	U	GCC-GCU	A-A	Synonymous	Negative
B	ORF1a	12281	4094	12546	40	7.22022	C	U	GCA-GUA	A-V	Non-synonymous	Negative	Same codon but mutations always occur in different genomes
B	ORF1a	12282	4094	12547	22	3.97112	A	U	GCA-GCU	A-A	Synonymous	Negative	Same codon but mutations always occur in different genomes
B	ORF1b	21	7	13488	7	1.26354	A	G	GCA-GCG	A-A	Synonymous
B	ORF1b	414	138	13881	6	1.08303	C	U	GUC-GUU	V-V	Synonymous
B	ORF1b	941	314	14408	546	98.556	C	U	CCU-CUU	P-L	Non-synonymous	Positive
B	ORF1b	1033	345	14500	6	1.08303	G	U	GUA-UUA	V-L	Non-synonymous
B	ORF1b	1857	619	15324	35	6.31769	C	U	AAC-AAU	N-N	Synonymous	Negative
B	ORF1b	2439	813	15906	15	2.70758	G	U	CAG-CAU	Q-H	Non-synonymous	Positive
B	ORF1b	2686	896	16153	7	1.26354	G	A	GUU-AUU	V-I	Non-synonymous
B	ORF1b	3159	1053	16626	75	13.5379	C	U	CUC-CUU	L-L	Synonymous	Negative
B	ORF1b	3259	1087	16726	6	1.08303	C	U	CAU-UAU	H-Y	Non-synonymous	Positive
B	ORF1b	3420	1140	16887	9	1.62455	C	U	UAC-UAU	Y-Y	Synonymous	Negative
B	ORF1b	4007	1336	17474	6	1.08303	C	U	ACU-AUU	T-I	Non-synonymous
B	ORF1b	4662	1554	18129	22	3.97112	C	U	GAC-GAU	D-D	Synonymous
B	ORF1b	5410	1804	18877	152	27.4368	C	U	CUA-UUA	L-L	Synonymous	Negative
B	ORF1b	5461	1821	18928	12	2.16606	C	U	CCU-UCU	P-S	Non-synonymous
B	ORF1b	6395	2132	19862	16	2.88809	C	U	GCU-GUU	A-V	Non-synonymous
B	ORF1b	6480	2160	19947	19	3.4296	G	U	AAG-AAU	K-N	Non-synonymous
B	ORF1b	6495	2165	19962	14	2.52708	G	U	ACG-ACU	T-T	Synonymous	Negative
B	ORF1b	6917	2306	20384	6	1.08303	C	U	GCU-GUU	A-V	Non-synonymous
B	ORF1b	7180	2394	20647	10	1.80505	C	A	CCA-ACA	P-T	Non-synonymous
B	ORF1b	7567	2523	21034	51	9.20578	C	U	CUC-UUC	L-F	Non-synonymous	Positive
B	ORF1b	8083	2695	21550	40	7.22022	A	C	AAC-CUC	N-L	Non-synonymous	Positive	Almost always seen with 21550/21551 mutation (A-C occurs on its own 3/40 times)
B	ORF1b	8084	2695	21551	39	7.03971	A	U	AAC-CUC	N-L	Non-synonymous	Positive	Almost always seen with 21550/21555 mutation (A-U occurs on its own 2/39 times)
B	S	52	18	21614	8	1.44404	U	C	CUU-UUU	L-F	Non-synonymous
B	S	412	138	21974	6	1.08303	G	U	GAU-UAU	D-Y	Non-synonymous	Positive
B	S	882	294	22444	147	26.5343	C	U	GAC-GAU	D-D	Synonymous	Negative
B	S	1686	562	23248	6	1.08303	C	U	UUC-UUU	F-F	Synonymous
B	S	1841	614	23403	550	99.278	A	G	GAU-GGU	D-G	Non-synonymous
B	S	2025	675	23587	8	1.44404	G	U	CAG-CAU	Q-H	Non-synonymous	Positive
B	S	2031	677	23593	13	2.34657	G	U	CAG-CAU	Q-H	Non-synonymous	Negative
B	S	2311	771	23873	14	2.52708	G	U	GCU-UCU	A-S	Non-synonymous
B	S	2826	942	24388	6	1.08303	A	Gap	GCA-GC-	A-	Deletion		Would cause frameshift in these genomes leading to premature truncation of the gene. May be a nonsense mutation or detection of non-dominant strains as part of quasispecies within the host.
B	S	3342	1114	24904	6	1.08303	C	U	AUC-AUU	I-I	Synonymous
B	ORF3a	136	46	25528	92	16.6065	C	U	CUU-UUU	L-F	Non-synonymous	Positive
B	ORF3a	157	53	25549	8	1.44404	C	U	CUU-UUU	L-F	Non-synonymous
B	ORF3a	164	55	25556	7	1.26354	U	G	GUU-GGU	V-G	Non-synonymous
B	ORF3a	171	57	25563	153	27.6173	G	U	CAG-CAU	Q-H	Non-synonymous	Positive
B	ORF3a	193	65	25585	10	1.80505	C	U	CUC-UUC	L-F	Non-synonymous
B	ORF3a	301	101	25693	13	2.34657	C	U	CUU-UUU	L-F	Non-synonymous
B	ORF3a	544	182	25936	6	1.08303	G	A	GAA-AAA	E-K	Non-synonymous	Positive
B	ORF3a	607	203	25999	6	1.08303	G	U	GUA-UUA	V-L	Non-synonymous	Negative
B	ORF3a	671	224	26063	14	2.52708	C	U	ACU-AUU	T-I	Non-synonymous
B	ORF3a	784	262	26176	51	9.20578	G	U	GAA-UAA	E-stop	Non-synonymous		Premature stop codon
B	E	203	68	26450	8	1.44404	C	U	UCU-UUU	S-F	Non-synonymous
B	M	213	71	26738	153	27.6173	C	U	UAC-UAU	Y-Y	Synonymous	Negative
B	M	300	100	26825	11	1.98556	C	U	UUC-UUU	F-F	Synonymous
B	M	588	196	27113	7	1.26354	C	U	UAC-UAU	Y-Y	Synonymous
B	ORF6	12	4	27216	6	1.08303	C	U	CUC-CUU	L-L	Synonymous
B	ORF6	183	61	27387	13	2.34657	U	C	GAU-GAC	D-D	Synonymous
B	ORF7b	7	3	27765	8	1.44404	G	C	GAA-CAA	E-Q	Non-synonymous
B	ORF8	79	27	27975	20	3.61011	C	U	CAA-UAA	Q-stop	Non-synonymous		Premature stop codon
B	ORF8	184	62	28080	16	2.88809	G	U	GUG-UUG	V-L	Non-synonymous
B	ORF8	290	97	28186	51	9.20578	G	U	AGU-AUU	S-I	Non-synonymous
B	N	4	2	28280	48	8.66426	U	C	UCU-CCU	S-P	Non-synonymous
B	N	18	6	28294	10	1.80505	C	U	CCC-CCU	P-P	Synonymous
B	N	25	9	28301	11	1.98556	C	A	CAG-AAG	Q-K	Non-synonymous
B	N	48	16	28324	6	1.08303	C	U	ACG-ACU	T-T	Synonymous
B	N	255	85	28531	8	1.44404	C	U	GGC-GGU	G-G	Synonymous
B	N	382	128	28658	10	1.80505	G	U	GAC-UAC	D-Y	Non-synonymous
B	N	581	194	28857	159	28.7004	C	U	UCA-UUA	S-L	Non-synonymous	Positive
B	N	608	203	28884	16	2.88809	G	gap	AGG-A--	R-	Deletion		28884-28885 gap occurs together, "--n" so potentially a 3nt deletion and unlikely that this causes a frameshift. Would join together 2 codons to make AGA which causes a synonymous mutation R-R
B	N	608	203	28884	216	38.9892	G	A	AGG-AAA	R-K	Non-synonymous		28884-28886 substitutions occur together, affecting 2 codons "AAA,CGA"
B	N	609	203	28885	16	2.88809	G	gap	AGG-A--	R-	Deletion		28884-28885 gap occurs together, "--n" so potentially a 3nt deletion and unlikely that this causes a frameshift. Would join together 2 codons to make AGA which causes a synonymous mutation R-R
B	N	609	203	28885	216	38.9892	G	A	AGG-AAA	R-K	Non-synonymous		28884-28886 substitutions occur together, affecting 2 codons "AAA,CGA"
B	N	610	204	28886	217	39.1697	G	C	GGA-CGA	G-R	Non-synonymous		28884-28886 substitutions occur together, affecting 2 codons "AAA,CGA"
B	N	614	205	28890	8	1.44404	C	U	ACU-AUU	T-I	Non-synonymous
B	N	1201	401	29477	20	3.61011	G	U	GAU-UAU	D-Y	Non-synonymous
B	ORF10	91	31	29651	7	1.26354	U	G	GAU-UAU	D-Y	Non-synonymous
						ORF3b
