# Supplementary material for: Tracking the evolution of the SARS-CoV-2 Delta variant of concern: analysis of genetic diversity and selection across the whole viral genome
Source: Front Microbiol. 2023 Aug 8;14:1222301. doi: 10.3389/fmicb.2023.1222301 (PMC10443222; doi:10.3389/fmicb.2023.1222301)
Supplement: Supplementary file 5 [file Data_Sheet_4.XLSX]

## Sheet: Sheet1
Genome region	Gene position (amino acid)	Positive or negative selection	Mutation at this amino acid position in >1% of the group
ORF1a	224	Positive	No
ORF1a	309	Positive	No
ORF1a	445	Positive	No
ORF1a	561	Positive	Yes
ORF1a	609	Positive	No
ORF1a	1022	Positive	No
ORF1a	1921	Positive	Yes
ORF1a	2029	Positive	No
ORF1a	2269	Positive	No
ORF1a	2498	Positive	Yes
ORF1a	3042	Positive	Yes
ORF1a	3255	Positive	Yes
ORF1a	3353	Positive	Yes
ORF1a	3606	Positive	Yes
ORF1a	3718	Positive	Yes
ORF1a	3777	Positive	No
ORF1a	16	Negative	Yes
ORF1a	27	Negative	No
ORF1a	74	Negative	Yes
ORF1a	190	Negative	No
ORF1a	242	Negative	No
ORF1a	341	Negative	No
ORF1a	454	Negative	No
ORF1a	491	Negative	No
ORF1a	549	Negative	No
ORF1a	616	Negative	No
ORF1a	879	Negative	No
ORF1a	924	Negative	Yes
ORF1a	1106	Negative	No
ORF1a	1118	Negative	No
ORF1a	1123	Negative	Yes
ORF1a	1184	Negative	No
ORF1a	1243	Negative	No
ORF1a	1273	Negative	Yes
ORF1a	1386	Negative	No
ORF1a	1426	Negative	Yes
ORF1a	1469	Negative	No
ORF1a	1505	Negative	No
ORF1a	1925	Negative	No
ORF1a	2007	Negative	No
ORF1a	2334	Negative	No
ORF1a	2490	Negative	No
ORF1a	2527	Negative	Yes
ORF1a	2584	Negative	No
ORF1a	2637	Negative	No
ORF1a	2895	Negative	No
ORF1a	3180	Negative	No
ORF1a	3234	Negative	No
ORF1a	3271	Negative	No
ORF1a	3368	Negative	No
ORF1a	3407	Negative	Yes
ORF1a	3636	Negative	No
ORF1a	3690	Negative	No
ORF1a	3730	Negative	Yes
ORF1a	3828	Negative	No
ORF1a	3899	Negative	No
ORF1a	3992	Negative	No
ORF1a	4045	Negative	No
ORF1a	4094	Negative	Yes
ORF1a	4172	Negative	No
ORF1a	4284	Negative	No
ORF1b	314	Positive	Yes
ORF1b	321	Positive	No
ORF1b	813	Positive	Yes
ORF1b	1087	Positive	Yes
ORF1b	1219	Positive	No
ORF1b	1493	Positive	No
ORF1b	2523	Positive	Yes
ORF1b	2695	Positive	Yes
ORF1b	237	Negative	No
ORF1b	313	Negative	No
ORF1b	419	Negative	No
ORF1b	591	Negative	No
ORF1b	619	Negative	Yes
ORF1b	670	Negative	No
ORF1b	673	Negative	No
ORF1b	674	Negative	No
ORF1b	841	Negative	No
ORF1b	882	Negative	No
ORF1b	931	Negative	No
ORF1b	952	Negative	No
ORF1b	970	Negative	No
ORF1b	1005	Negative	No
ORF1b	1019	Negative	No
ORF1b	1053	Negative	Yes
ORF1b	1140	Negative	Yes
ORF1b	1239	Negative	No
ORF1b	1279	Negative	No
ORF1b	1418	Negative	No
ORF1b	1680	Negative	No
ORF1b	1783	Negative	No
ORF1b	1804	Negative	Yes
ORF1b	1848	Negative	No
ORF1b	1849	Negative	No
ORF1b	1901	Negative	No
ORF1b	1949	Negative	No
ORF1b	2165	Negative	Yes
ORF1b	2196	Negative	No
ORF1b	2412	Negative	No
ORF1b	2452	Negative	No
ORF1b	2477	Negative	No
ORF1b	2552	Negative	No
ORF1b	2596	Negative	No
S	20	Positive	No
S	27	Positive	No
S	70	Positive	No
S	138	Positive	Yes
S	148	Positive	No
S	477	Positive	No
S	675	Positive	Yes
S	203	Negative	No
S	294	Negative	Yes
S	677	Negative	Yes
S	857	Negative	No
S	935	Negative	No
ORF3a	23	Positive	No
ORF3a	27	Positive	No
ORF3a	46	Positive	Yes
ORF3a	57	Positive	Yes
ORF3a	156	Positive	No
ORF3a	182	Positive	Yes
ORF3a	225	Positive	No
ORF3a	203	Negative	Yes
E	5	Positive	No
M	15	Negative	No
M	71	Negative	Yes
M	143	Negative	No
ORF6	5	Negative	No
ORF7a	56	Negative	No
ORF7a	106	Negative	No
ORF7b	32	Positive	No
ORF8	24	Negative	No
ORF8	53	Negative	No
N	13	Positive	No
N	151	Positive	No
N	193	Positive	No
N	194	Positive	Yes
N	202	Positive	No
N	232	Positive	No
N	371	Positive	No
N	60	Negative	No
N	110	Negative	No
N	192	Negative	No
N	318	Negative	No
N	327	Negative	No
N	329	Negative	No
