# Supplementary material for: Tracking the evolution of the SARS-CoV-2 Delta variant of concern: analysis of genetic diversity and selection across the whole viral genome
Source: Front Microbiol. 2023 Aug 8;14:1222301. doi: 10.3389/fmicb.2023.1222301 (PMC10443222; doi:10.3389/fmicb.2023.1222301)
Supplement: Supplementary file 7 [file Data_Sheet_6.XLSX]

## Sheet: Sheet1
Genome region	Gene position (amino acid)	Positive or negative selection	Mutation at this amino acid position in >1% of the group
ORF1a	15	Positive	No
ORF1a	309	Positive	Yes
ORF1a	400	Positive	No
ORF1a	531	Positive	No
ORF1a	928	Positive	No
ORF1a	1202	Positive	No
ORF1a	2046	Positive	Yes
ORF1a	2092	Positive	Yes
ORF1a	2259	Positive	No
ORF1a	2283	Positive	No
ORF1a	3353	Positive	No
ORF1a	3580	Positive	Yes
ORF1a	3606	Positive	No
ORF1a	3677	Positive	Yes
ORF1a	3718	Positive	Yes
ORF1a	3750	Positive	Yes
ORF1a	3802	Positive	No
ORF1a	4049	Positive	No
ORF1a	190	Negative	Yes
ORF1a	220	Negative	No
ORF1a	341	Negative	No
ORF1a	748	Negative	Yes
ORF1a	1203	Negative	Yes
ORF1a	1299	Negative	Yes
ORF1a	1773	Negative	Yes
ORF1a	1797	Negative	No
ORF1a	1868	Negative	No
ORF1a	1907	Negative	Yes
ORF1a	2147	Negative	No
ORF1a	2162	Negative	Yes
ORF1a	2676	Negative	No
ORF1a	3048	Negative	No
ORF1a	3098	Negative	Yes
ORF1a	3171	Negative	No
ORF1a	4045	Negative	No
ORF1a	4252	Negative	Yes
ORF1b	151	Positive	No
ORF1b	314	Positive	Yes
ORF1b	328	Positive	No
ORF1b	1050	Positive	No
ORF1b	1621	Positive	No
ORF1b	1895	Positive	No
ORF1b	1918	Positive	Yes
ORF1b	1977	Positive	No
ORF1b	2015	Positive	No
ORF1b	2116	Positive	Yes
ORF1b	2557	Positive	Yes
ORF1b	90	Negative	No
ORF1b	378	Negative	No
ORF1b	635	Negative	No
ORF1b	1361	Negative	No
ORF1b	1461	Negative	No
ORF1b	1568	Negative	No
ORF1b	1696	Negative	No
ORF1b	1759	Negative	Yes
ORF1b	2142	Negative	No
ORF1b	2404	Negative	Yes
S	95	Positive	Yes
S	142	Positive	Yes
S	154	Positive	Yes
S	222	Positive	Yes
S	314	Positive	No
S	452	Positive	Yes
S	484	Positive	Yes
S	501	Positive	Yes
S	681	Positive	Yes
S	950	Positive	Yes
S	1264	Positive	Yes
S	111	Negative	Yes
S	146	Negative	No
S	221	Negative	Yes
S	238	Negative	No
S	687	Negative	No
S	1061	Negative	Yes
ORF3a	26	Positive	Yes
M	82	Positive	Yes
M	53	Negative	Yes
ORF6	61	Negative	No
ORF7a	61	Positive	No
ORF7a	120	Positive	Yes
ORF7a	87	Negative	No
ORF8	49	Negative	No
N	3	Positive	Yes
N	35	Positive	Yes
N	63	Positive	Yes
N	218	Positive	No
N	235	Positive	Yes
N	116	Negative	No
N	226	Negative	No
N	291	Negative	No
N	342	Negative	No
ORF10	8	Positive	No
