# Supplementary material for: Tracking the evolution of the SARS-CoV-2 Delta variant of concern: analysis of genetic diversity and selection across the whole viral genome
Source: Front Microbiol. 2023 Aug 8;14:1222301. doi: 10.3389/fmicb.2023.1222301 (PMC10443222; doi:10.3389/fmicb.2023.1222301)
Supplement: Supplementary file 8 [file Data_Sheet_7.XLSX]

## Sheet: Sheet1
Group	Genome region	Gene position (nucleotide)	Gene position (amino acid)	Full genome position (nucleotide)	Mutation occurance count	Percentage of group affected (occurance / respective group total)	Original nucleotide (in reference genome)	Mutated nucleotide	Codon change	Amino acid change	Mutation type	FUBAR positive or negative selection	Mutation notes	Matches with other groups?	Group A nt position equivalent	Group A aa position equivalent	Position Notes
A	ORF1a	48	16	341	104	17.962	C	U	CUC-CUU	L-L	Synonymous	Negative		Yes
B	ORF1a	48	16	313	172	31.0469	C	U	CUC-CUU	L-L	Synonymous	Negative		Yes	48	16
B	ORF1a	794	265	1059	8	1.44404	C	U	ACC-AUC	T-I	Non-synonymous		Same amino acid but mutations in different nucleotide positions within the codon	Yes	794	265
C	ORF1a	795	265	1060	9	2.01342	C	U	ACC-ACU	T-T	Synonymous			Yes	795	265
A	ORF1a	1682	561	1975	8	1.38169	U	C	GUU-GCU	V-A	Non-synonymous			Yes
B	ORF1a	1682	561	1947	55	9.9278	U	C	GUU-GCU	V-A	Non-synonymous	Positive		Yes	1682	561
A	ORF1a	2571	857	2864	37	6.39033	C	U	UGC-UGU	C-C	Synonymous			Yes
B	ORF1a	2571	857	2836	7	1.26354	C	U	UGC-UGU	C-C	Synonymous			Yes	2571	857
A	ORF1a	2772	924	3065	438	75.6477	C	U	UUC-UUU	F-F	Synonymous	Negative		Yes
B	ORF1a	2772	924	3037	538	97.1119	C	U	UUC-UUU	F-F	Synonymous	Negative		Yes	2772	924
C	ORF1a	2772	924	3037	447	100	C	U	UUC-UUU	F-F	Synonymous			Yes	2772	924
B	ORF1a	3002	1001	3267	52	9.38628	C	U	ACU-AUU	T-I	Non-synonymous			Yes	3002	1001
C	ORF1a	3002	1001	3267	24	5.36913	C	U	ACU-AUU	T-I	Non-synonymous			Yes	3002	1001
A	ORF1a	3369	1123	3662	43	7.4266	C	U	AAC-AAU	N-N	Synonymous	Negative		Yes
B	ORF1a	3369	1123	3634	36	6.49819	C	U	AAC-AAU	N-N	Synonymous	Negative		Yes	3369	1123
A	ORF1a	3819	1273	4112	13	2.24525	C	U	GAC-GAU	D-D	Synonymous	Negative		Yes
B	ORF1a	3819	1273	4084	6	1.08303	C	U	GAC-GAU	D-D	Synonymous	Negative		Yes	3819	1273
A	ORF1a	4089	1363	4382	18	3.10881	G	A	GAG-GAA	E-E	Synonymous			Yes
B	ORF1a	4089	1363	4354	92	16.6065	G	A	GAG-GAA	E-E	Synonymous			Yes	4089	1363
A	ORF1a	4107	1369	4400	11	1.89983	A	G	GGA-GGG	G-G	Synonymous			Yes
B	ORF1a	4107	1369	4372	50	9.02527	A	G	GGA-GGG	G-G	Synonymous			Yes	4107	1369
A	ORF1a	5435	1812	5728	94	16.2349	C	A	GCU-GAU	A-D	Non-synonymous	Positive		Yes
B	ORF1a	5435	1812	5700	170	30.6859	C	A	GCU-GAU	A-D	Non-synonymous			Yes	5435	1812
A	ORF1a	6045	2015	6338	18	3.10881	C	A	AGC-AGA	S-R	Non-synonymous		Same nucleotide position but different mutations	Yes
B	ORF1a	6045	2015	6310	43	7.76173	C	U	AGC-AGU	S-S	Synonymous			Yes	6045	2015
A	ORF1a	6308	2103	6601	19	3.28152	C	U	UCU-UUU	S-F	Non-synonymous			Yes
B	ORF1a	6308	2103	6573	92	16.6065	C	U	UCU-UUU	S-F	Non-synonymous			Yes	6308	2103
A	ORF1a	8652	2884	8945	22	3.79966	C	U	UUC-UUU	F-F	Synonymous	Negative		Yes
B	ORF1a	8652	2884	8917	51	9.20578	C	U	UUC-UUU	F-F	Synonymous			Yes	8652	2884
C	ORF1a	8652	2884	8917	5	1.11857	C	U	UUC-UUU	F-F	Synonymous			Yes	8652	2884
A	ORF1a	9124	3042	9417	10	1.72712	G	A	GAC-AAC	D-N	Non-synonymous			Yes
B	ORF1a	9124	3042	9389	23	4.15163	G	A	GAC-AAC	D-N	Non-synonymous	Positive		Yes	9124	3042
C	ORF1a	9124	3042	9389	5	1.11857	G	A	GAC-AAC	D-N	Non-synonymous			Yes	9124	3042
A	ORF1a	9428	3143	9721	17	2.9361	C	U	GCU-GUU	A-V	Non-synonymous			Yes
B	ORF1a	9428	3143	9693	75	13.5379	C	U	GCU-GUU	A-V	Non-synonymous			Yes	9428	3143
B	ORF1a	9764	3255	10029	8	1.44404	C	U	ACC-AUC	T-I	Non-synonymous	Positive		Yes	9764	3255
C	ORF1a	9764	3255	10029	49	10.962	C	U	ACC-AUC	T-I	Non-synonymous			Yes	9764	3255
A	ORF1a	10550	3517	10843	6	1.03627	C	U	UCU-UUU	S-F	Non-synonymous			Yes
B	ORF1a	10550	3517	10815	20	3.61011	C	U	UCU-UUU	S-F	Non-synonymous			Yes	10550	3517
A	ORF1a	10821	3607	11114	115	19.8618	G	U	UUG-UUU	L-F	Non-synonymous	Positive		Yes
B	ORF1a	10818	3606	11083	21	3.79061	G	U	UUG-UUU	L-F	Non-synonymous	Positive		Yes	10821	3607
B	ORF1a	11152	3718	11417	15	2.70758	G	U	GUU-UUU	V-F	Non-synonymous	Positive	Same amino acid but mutations in different nucleotide positions within the codon	Yes	11155	3719
C	ORF1a	11153	3718	11418	219	48.9933	U	C	GUU-GCU	V-A	Non-synonymous	Positive	Expected Delta mutation	Yes	11156	3719
B	ORF1b	21	7	13488	7	1.26354	A	G	GCA-GCG	A-A	Synonymous			Yes			No indels in any group, positions are equivalent
C	ORF1b	21	7	13488	6	1.34228	A	G	GCA-GCG	A-A	Synonymous			Yes			No indels in any group, positions are equivalent
A	ORF1b	941	314	14439	429	74.0933	C	U	CCU-CUU	P-L	Non-synonymous	Positive		Yes
B	ORF1b	941	314	14408	546	98.556	C	U	CCU-CUU	P-L	Non-synonymous	Positive		Yes
C	ORF1b	941	314	14408	6	1.34228	C	U	CCU-CUU	P-L	Non-synonymous	Positive	Expected Delta mutation	Yes
A	ORF1b	1857	619	15355	42	7.25389	C	U	AAC-AAU	N-N	Synonymous	Negative		Yes
B	ORF1b	1857	619	15324	35	6.31769	C	U	AAC-AAU	N-N	Synonymous	Negative		Yes
A	ORF1b	1984	662	15482	12	2.07254	G	A	GGU-AGU	G-S	Non-synonymous			Yes
C	ORF1b	1984	662	15451	172	38.4787	G	A	GGU-AGU	G-S	Non-synonymous		Expected Delta mutation	Yes
A	ORF1b	3159	1053	16657	18	3.10881	C	U	CUC-CUU	L-L	Synonymous	Negative		Yes
B	ORF1b	3159	1053	16626	75	13.5379	C	U	CUC-CUU	L-L	Synonymous	Negative		Yes
A	ORF1b	5410	1804	18908	92	15.8895	C	U	CUA-UUA	L-L	Synonymous	Negative		Yes
B	ORF1b	5410	1804	18877	152	27.4368	C	U	CUA-UUA	L-L	Synonymous	Negative		Yes
A	ORF1b	8083	2695	21581	9	1.5544	A	C	AAC-CUC	N-L	Non-synonymous	Positive	Same amino acid but different mutations (group C has deletion, groups A + B match); 21581 C typically seen with 21582 U	Yes
A	ORF1b	8084	2695	21582	8	1.38169	A	U	AAC-CUC	N-L	Non-synonymous	Positive	21581 C typically seen with 21582 U	Yes
B	ORF1b	8083	2695	21550	40	7.22022	A	C	AAC-CUC	N-L	Non-synonymous	Positive	seen with 21550/21555 mutation (A-C occurs on its own 3/40 times)	Yes
B	ORF1b	8084	2695	21551	39	7.03971	A	U	AAC-CUC	N-L	Non-synonymous	Positive	seen with 21550/21555 mutation (A-T occurs on its own 2/39 times)	Yes
C	ORF1b	8083	2695	21550	15	3.3557	A	gap	AAC- -AC	N-	Deletion		Occurs in the last codon before the stop codon, often followed by n	Yes
A	S	230	77	21823	6	1.03627	A	U	AAG-AUG	K-M	Non-synonymous		Same nucleotide position but different mutations	Yes
C	S	230	77	21792	26	5.81656	A	C	AAG-ACG	K-T	Non-synonymous			Yes	230	77
A	S	882	294	22475	53	9.15371	C	U	GAC-GAU	D-D	Synonymous	Negative		Yes
B	S	882	294	22444	147	26.5343	C	U	GAC-GAU	D-D	Synonymous	Negative		Yes	882	294
A	S	1841	614	23434	434	74.9568	A	G	GAU-GGU	D-G	Non-synonymous			Yes
B	S	1841	614	23403	550	99.278	A	G	GAU-GGU	D-G	Non-synonymous			Yes	1841	614
C	S	1852	618	23414	446	99.7763	A	G	GAU-GGU	D-G	Non-synonymous		Expected Delta mutation; New positions to match with FUBAR selection sites (-11 for 11nt insertion at Group C S gene nucleotides 756-766); new nt = 1841, new aa = 614	Yes	1841	614
A	S	2031	677	23624	6	1.03627	G	U	CAG-CAU	Q-H	Non-synonymous			Yes
B	S	2031	677	23593	13	2.34657	G	U	CAG-CAU	Q-H	Non-synonymous	Negative		Yes	2031	677
C	S	2042	681	23604	6	1.34228	G	U	CAG-CAU	Q-H	Non-synonymous		New positions to match with FUBAR selection sites (-11 for 11nt insertion at Group C S gene nucleotides 756-766); new nt = 2031, new aa = 677	Yes	2031	677
A	ORF3a	136	46	25584	19	3.28152	C	U	CUU-UUU	L-F	Non-synonymous			Yes
B	ORF3a	136	46	25528	92	16.6065	C	U	CUU-UUU	L-F	Non-synonymous	Positive		Yes			3nt insertion in group B but occurs downstream of all of these mutations, so positions here are the same
A	ORF3a	171	57	25619	93	16.0622	G	U	CAG-CAU	Q-H	Non-synonymous	Positive		Yes
B	ORF3a	171	57	25563	153	27.6173	G	U	CAG-CAU	Q-H	Non-synonymous	Positive		Yes
A	E	203	68	26503	7	1.20898	C	U	UCU-UUU	S-F	Non-synonymous			Yes
B	E	203	68	26450	8	1.44404	C	U	UCU-UUU	S-F	Non-synonymous			Yes			No indels in any group, positions are equivalent
A	M	213	71	26791	92	15.8895	C	U	UAC-UAU	Y-Y	Synonymous			Yes
B	M	213	71	26738	153	27.6173	C	U	UAC-UAU	Y-Y	Synonymous	Negative		Yes			No indels in any group, positions are equivalent
A	ORF6	183	61	27440	9	1.5544	U	C	GAU-GAC	D-D	Synonymous		Codon at 27440 is sometimes affected by additional 1st and 2nd position mutation creating CUC (3/9 occurences), but majority (6/9 occurences) are only a 3rd position U-C SNV. CUC causes D-L non-synonymous mutation)	Yes
B	ORF6	183	61	27387	13	2.34657	U	C	GAU-GAC	D-D	Synonymous			Yes
B	ORF8	79	27	27975	20	3.61011	C	U	CAA-UAA	Q-stop	Non-synonymous		Premature stop codon	Yes			No indels in any group, positions are equivalent
C	ORF8	79	27	27983	24	5.36913	C	U	CAA-UAA	Q-stop	Non-synonymous		Stop codon, reported in https://www.nature.com/articles/s41598-022-08780-2	Yes			No indels in any group, positions are equivalent
A	N	27	9	28356	6	1.03627	G	U	CAG-CAU	Q-H	Non-synonymous		Same amino acid but mutations in different nucleotide positions within the codon	Yes
B	N	25	9	28301	11	1.98556	C	A	CAG-AAG	Q-K	Non-synonymous			Yes
A	N	581	194	28910	56	9.67185	C	U	UCA-UUA	S-L	Non-synonymous			Yes
B	N	581	194	28857	159	28.7004	C	U	UCA-UUA	S-L	Non-synonymous	Positive		Yes
A	N	608	203	28937	158	27.2884	G	A	AGG-AAA	R-K	Non-synonymous		28937 C always seen in combination with 28944 A and 28955 C to form codons AAA, CGA	Yes
A	N	609	203	28938	158	27.2884	G	A	AGG-AAA	R-K	Non-synonymous		28937 C always seen in combination with 28944 A and 28955 C to form codons AAA, CGA	Yes
B	N	608	203	28884	216	38.9892	G	A	AGG-AAA	R-K	Non-synonymous		28884-28886 substitutions occur together, affecting 2 codons "AAA,CGA"	Yes
B	N	609	203	28885	216	38.9892	G	A	AGG-AAA	R-K	Non-synonymous		28884-28886 substitutions occur together, affecting 2 codons "AAA,CGA"	Yes
C	N	608	203	28892	26	5.81656	G	A	AGG-AAA	R-K	Non-synonymous		28892/28893/28894 always seen together as substitutions from AGG-AAA and GGA-CGA together	Yes
C	N	609	203	28893	26	5.81656	G	A	AGG-AAA	R-K	Non-synonymous		28892/28893/28894 always seen together as substitutions from AGG-AAA and GGA-CGA together	Yes
A	N	610	204	28939	158	27.2884	G	C	GGA-CGA	G-R	Non-synonymous		28937 C always seen in combination with 28944 A and 28955 C to form codons AAA, CGA	Yes
B	N	610	204	28886	217	39.1697	G	C	GGA-CGA	G-R	Non-synonymous		28884-28886 substitutions occur together, affecting 2 codons "AAA,CGA"	Yes
C	N	610	204	28894	26	5.81656	G	C	GGA-CGA	G-R	Non-synonymous		28892/28893/28894 always seen together as substitutions from AGG-AAA and GGA-CGA together	Yes
A	N	1201	401	29530	9	1.5544	G	U	GAU-UAU	D-Y	Non-synonymous	Positive		Yes
B	N	1201	401	29477	20	3.61011	G	U	GAU-UAU	D-Y	Non-synonymous			Yes
